# Supplementary material for: The Impact of Kidney Transplantation on the Serum Fatty Acid Profile in Patients with End-Stage Kidney Disease
Source: Nutrients. 2022 Feb 12;14(4):772. doi: 10.3390/nu14040772 (PMC8876092; doi:10.3390/nu14040772)
Supplement: Supplementary file 1 [file nutrients-14-00772-s001.zip]

Archive with 1 entries (1 files):
- nutrients-1556814-supplementary.pdf
